# Supplementary material for: Blue Titania: The Outcome of Defects, Crystalline-Disordered Core-Shell Structure, and Hydrophilicity Change
Source: Nanomaterials (Basel). 2022 Apr 28;12(9):1501. doi: 10.3390/nano12091501 (PMC9104741; doi:10.3390/nano12091501)
Supplement: Supplementary file 1 [file nanomaterials-12-01501-s001.zip]

Archive with 1 entries (1 files):
- nanomaterials-1646359-supplementary.pdf
